# Supplementary material for: Perspectives on Clinical Adoption Barriers to Blood-Based Multi-Cancer Early Detection Tests across Stakeholders
Source: J Pers Med. 2024 Jun 1;14(6):593. doi: 10.3390/jpm14060593 (PMC11204763; doi:10.3390/jpm14060593)
Supplement: Supplementary file 1 [file jpm-14-00593-s001.zip]

Archive with 1 entries (1 files):
- Supplementary Files Schroll et al 2024Apr5.pdf
